# Supplementary material for: The Tetrel Bonds of Hypervalent Halogen Compounds
Source: Molecules. 2023 Oct 14;28(20):7087. doi: 10.3390/molecules28207087 (PMC10609133; doi:10.3390/molecules28207087)
Supplement: Supplementary file 1 [file molecules-28-07087-s001.zip]

Archive with 1 entries (1 files):
- molecules-2627699-supplementary.pdf
